# Supplementary material for: Investigation and Computational Analysis of the Sulfotransferase (SOT) Gene Family in Potato (Solanum tuberosum): Insights into Sulfur Adjustment for Proper Development and Stimuli Responses
Source: Plants (Basel). 2021 Nov 26;10(12):2597. doi: 10.3390/plants10122597 (PMC8707064; doi:10.3390/plants10122597)
Supplement: Supplementary file 1 [file plants-10-02597-s001.zip › Table S3.xlsx]

## Sheet: Supplementary Table
Supplementary Table S3. The important cis-regulatory elements predicted in the promoter region of StSOT genes in Solanum tuberosum
cis-elements	ABRE	AuxRR-core	ERE	G-Box	MBS	TCA-element	W-Box	WUN-motif	ARE	MYB	O2-site	TC-rich repeats	GARE-motif	LTR	Box 4	MRE	TGACG-motif	TGA-element	P-box	GATA-motif	CAT-box	CGTCA-motif
Function	abscisic acid responsiveness	auxin responsiveness	ethylene responsiveness	light responsive	MYB binding site involved in drought-inducibility and flavonoid biosynthetic genes regulation	salicylic acid responsiveness	WRKY binding site involved in abiotic stress responsiveness	Wunding abiotic stress responsiveness	anaerobic induction	stress responsive	zein metabolism regulation	defense and stress responsiveness	gibberellin-responsive element	low-temperature responsiveness	light responsive element	MYB binding site involved in light responsiveness	MeJA-responsiveness	auxin-responsive element	gibberellin-responsive element	light responsive element	related to meristem expression	MeJA-responsiveness
StSOT01	1	1	2	2		1		1	2	4	1	1			1	1	1	1	1
StSOT02	1	1	4	1			1			2			1	1	1					1
StSOT03			8			2		1	1	7				1	3		2				2	2
StSOT04	1		3	1	1	1	1		1	1	1				3		1					1
StSOT05	3			2						4					2		1	2			1	1
StSOT06	1		1		1	1			1	16	1	1	3			2				2
StSOT07	7		2	2			1	2	2	6					3		4		2			4
StSOT08	4	1	1	1		1	1	1	5	6				4			2					2
StSOT09			3					1		4					12		1	1			1	1
StSOT10	2		1	3	2	1			3	3		2		1	2			1
StSOT11			2		2			3	10	5		2		2	5	1	2					2
StSOT12	7		3	2				2	1	10	1	1	1		7		1					1
StSOT13	4		1	3			1		1			3			5		1	2			1	1
StSOT14	2			2	2			1	2	7		1		1	4		2				1	2
StSOT15	1		1	1		2		1	2	3		3			2	1	2					2
StSOT16	5			4		2	2	1	1	2					3		1			2	2	1
StSOT17	4		2	3		1		2	8	3		1		2	3		1	1				1
StSOT18	1		3	2	2		2	1		9							1				1	1
StSOT19	3			1	2			2	1	8	1			1	5		2				1	2
StSOT20	2		1	3	2	1	1	2	1	7				1	3	1	2	2		1		2
StSOT21	4		1	6	1		1	2	2	6	2				5	1				1
StSOT22	4		1		1	5	1	1	7	8	1				3	1				2
StSOT23			1	1					4	9		1			3	1	1				2	1
StSOT24		1	2			1				2	1		1		1		3			1	1	3
StSOT25			1		1	2			2	7	2	2	1		3					2
StSOT26	1			1		2	1		3	10		2		2	4				2		1
StSOT27	11			9		2		1	2	8					2	1	1				1	1
StSOT28	4			5			1	3	1	8			1		1	2	1	2	1			1
StSOT29	1	1		2	1	1		2		4					1	1	4			1	1	4
