# Supplementary material for: Investigation and Computational Analysis of the Sulfotransferase (SOT) Gene Family in Potato (Solanum tuberosum): Insights into Sulfur Adjustment for Proper Development and Stimuli Responses
Source: Plants (Basel). 2021 Nov 26;10(12):2597. doi: 10.3390/plants10122597 (PMC8707064; doi:10.3390/plants10122597)
Supplement: Supplementary file 1 [file plants-10-02597-s001.zip › Table S4.xlsx]

## Sheet: Sheet1
Supplementary Table S4. The interaction relationships between Sulfotransferases and the other genes during multiple cellular functions
Interacting genes symbol	Description	Molecular function	Biological process
SOT16	Cytosolic sulfotransferase 16	desulfoglucosinolate sulfotransferase activity (GO:0047364), transferase activity (GO:0016740), catalytic activity (GO:0003824)	sulfur compound biosynthetic process (GO:0044272), secondary metabolite biosynthetic process (GO:0044550), glucosinolate biosynthetic process (GO:0019761), response to external stimulus (GO:0009605), defense response to other organism (GO:0098542), metabolic process (GO:0008152), innate immune response (GO:0045087)
SOT17	Cytosolic sulfotransferase 17	desulfoglucosinolate sulfotransferase activity (GO:0047364), transferase activity (GO:0016740), catalytic activity (GO:0003824)	sulfur compound biosynthetic process (GO:0044272), secondary metabolite biosynthetic process (GO:0044550), glucosinolate biosynthetic process (GO:0019761), metabolic process (GO:0008152)
SOT18	Sulfotransferase 18	desulfoglucosinolate sulfotransferase activity (GO:0047364), transferase activity (GO:0016740), catalytic activity (GO:0003824)	sulfur compound biosynthetic process (GO:0044272), secondary metabolite biosynthetic process (GO:0044550), glucosinolate biosynthetic process (GO:0019761), metabolic process (GO:0008152)
SUR1	Tyrosine transaminase family protein	transferase activity (GO:0016740), catalytic activity (GO:0003824), cofactor binding (GO:0048037)	sulfur compound biosynthetic process (GO:0044272), secondary metabolite biosynthetic process (GO:0044550), glucosinolate biosynthetic process (GO:0019761), Tryptophan metabolic process (GO:0006568), response to external stimulus (GO:0009605), metabolic process (GO:0008152), regulation of growth (GO:0040008)
UGT74B1	UDP-glucosyl transferase 74B1	transferase activity (GO:0016740), catalytic activity (GO:0003824)	sulfur compound biosynthetic process (GO:0044272), secondary metabolite biosynthetic process (GO:0044550), glucosinolate biosynthetic process (GO:0019761), Tryptophan metabolic process (GO:0006568), response to external stimulus (GO:0009605), defense response to other organism (GO:0098542), metabolic process (GO:0008152)
MAM1	Encodes a methylthioalkylmalate synthase	transferase activity (GO:0016740), catalytic activity (GO:0003824)	sulfur compound biosynthetic process (GO:0044272), secondary metabolite biosynthetic process (GO:0044550), glucosinolate biosynthetic process (GO:0019761), response to insect (GO:0009625), response to external stimulus (GO:0009605), metabolic process (GO:0008152)
CYP79F1	Dihomomethionine N-hydroxylase	heme binding (GO:0020037), iron ion binding (GO:0005506), catalytic activity (GO:0003824), cofactor binding (GO:0048037), transition metal ion binding (GO:0046914)	sulfur compound biosynthetic process (GO:0044272), secondary metabolite biosynthetic process (GO:0044550), glucosinolate biosynthetic process (GO:0019761), Tryptophan metabolic process (GO:0006568), response to insect (GO:0009625), response to external stimulus (GO:0009605), defense response to other organism (GO:0098542), metabolic process (GO:0008152)
CYP83B1	Cytochrome P450, family 83, subfamily B, polypeptide 1	heme binding (GO:0020037), iron ion binding (GO:0005506), transition metal ion binding (GO:0046914), catalytic activity (GO:0003824), cofactor binding (GO:0048037)	sulfur compound biosynthetic process (GO:0044272), secondary metabolite biosynthetic process (GO:0044550), glucosinolate biosynthetic process (GO:0019761), Tryptophan metabolic process (GO:0006568), response to external stimulus (GO:0009605), defense response to other organism (GO:0098542), regulation of growth (GO:0040008), response to stress (GO:0006950), innate immune response (GO:0045087)
AKN2	Adenylyl-sulfate kinase 2, chloroplastic	transferase activity (GO:0016740), catalytic activity (GO:0003824)	sulfur compound biosynthetic process (GO:0044272), secondary metabolite biosynthetic process (GO:0044550), hydrogen sulfide biosynthetic process (GO:0070814), sulfate assimilation (GO:0000103), sulfur amino acid metabolic process (GO:0000096), metabolic process (GO:0008152)
APK	Adenylyl-sulfate kinase 1, chloroplastic	transferase activity (GO:0016740), catalytic activity (GO:0003824)	sulfur compound biosynthetic process (GO:0044272), secondary metabolite biosynthetic process (GO:0044550), Tryptophan metabolic process (GO:0006568), hydrogen sulfide biosynthetic process (GO:0070814), sulfate assimilation (GO:0000103), sulfur amino acid metabolic process (GO:0000096), metabolic process (GO:0008152)
IPMI	3-isopropylmalate dehydratase small subunit 1	catalytic activity (GO:0003824)	sulfur compound biosynthetic process (GO:0044272), secondary metabolite biosynthetic process (GO:0044550), glucosinolate biosynthetic process (GO:0019761)
BCAT4	Methionine aminotransferase BCAT4	transferase activity (GO:0016740), catalytic activity (GO:0003824)	sulfur compound biosynthetic process (GO:0044272), secondary metabolite biosynthetic process (GO:0044550), glucosinolate biosynthetic process (GO:0019761), response to stress (GO:0006950)
APR1	5’-adenylylsulfate reductase 1, chloroplastic	4 iron, 4 sulfur cluster binding (GO:0051539), catalytic activity (GO:0003824), cofactor binding (GO:0048037)	sulfur compound biosynthetic process (GO:0044272), sulfate assimilation (GO:0000103)
APR2	5’-adenylylsulfate reductase 2, chloroplastic	catalytic activity (GO:0003824)	sulfur compound biosynthetic process (GO:0044272), sulfate assimilation (GO:0000103)
APS1	Encodes ATP sulfurylase, the first enzyme in the sulfate assimilation pathway	transferase activity (GO:0016740), catalytic activity (GO:0003824)	sulfur compound biosynthetic process (GO:0044272), secondary metabolite biosynthetic process (GO:0044550), sulfate assimilation (GO:0000103), hydrogen sulfide biosynthetic process (GO:0070814)
APS3	Pseudouridine synthase/archaeosine transglycosylase-like family protein	transferase activity (GO:0016740), catalytic activity (GO:0003824)	sulfur compound biosynthetic process (GO:0044272), secondary metabolite biosynthetic process (GO:0044550), sulfate assimilation (GO:0000103), hydrogen sulfide biosynthetic process (GO:0070814), response to external stimulus (GO:0009605), response to stress (GO:0006950), cellular response to sulfate starvation (GO:0009970)
APS4	Pseudouridine synthase/archaeosine transglycosylase-like family protein	transferase activity (GO:0016740), catalytic activity (GO:0003824)	sulfur compound biosynthetic process (GO:0044272), secondary metabolite biosynthetic process (GO:0044550), sulfate assimilation (GO:0000103), hydrogen sulfide biosynthetic process (GO:0070814)
SIR	Assimilatory sulfite reductase (ferredoxin), chloroplastic	heme binding (GO:0020037), 4 iron, 4 sulfur cluster binding (GO:0051539), transition metal ion binding (GO:0046914), catalytic activity (GO:0003824), cofactor binding (GO:0048037)	metabolic process (GO:0008152), response to stress (GO:0006950)
MET3-1	Pseudouridine synthase/archaeosine transglycosylase-like family protein	transferase activity (GO:0016740), catalytic activity (GO:0003824)	sulfur compound biosynthetic process (GO:0044272), secondary metabolite biosynthetic process (GO:0044550), sulfate assimilation (GO:0000103), hydrogen sulfide biosynthetic process (GO:0070814), response to external stimulus (GO:0009605), response to stress (GO:0006950), cellular response to sulfate starvation (GO:0009970)
