# Supplementary material for: Investigation and Computational Analysis of the Sulfotransferase (SOT) Gene Family in Potato (Solanum tuberosum): Insights into Sulfur Adjustment for Proper Development and Stimuli Responses
Source: Plants (Basel). 2021 Nov 26;10(12):2597. doi: 10.3390/plants10122597 (PMC8707064; doi:10.3390/plants10122597)
Supplement: Supplementary file 1 [file plants-10-02597-s001.zip › Table S5.xlsx]

## Sheet: Sheet1
Supplementary Table S5. The docking analysis of the Ligand binding site present in the StSOT family proteins. The binding residues, metalic and non-metalic heterogenes were detected in blue spacefill, green spacefill and colorful wireframe, respectively, in the related Figure 8.
Modeled StSOT protein	Ligand number	Predicted Binding Site		Heterogens (metalic and non-metal) present in Predicted Binding Site
		Residue	Amino acid	Heterogen	Count
StSOT01	27	82	SER82	GTP	1
		84	PRO84	MG	6
		85	LYS85	AMP	2
		86	THR86	ATP	1
		87	ALA87	ZN	1
		88	THR88	EST	2
		89	TRP89	ADP	12
		115	GLN115	CTP	1
		142	HIS142	CA	1
		165	ARG165
		173	SER173
		234	TYR234
		238	LYS238
		289	PRO289
		290	LEU290
		291	ARG291
		293	GLY293
StSOT02	18	82	LYS82	EST	2
		83	SER83	FMN	11
		84	GLY84	ADP	2
		116	HIS116	MG	1
		121	TYR121	CA	1
		166	ARG166	ZN	1
		167	GLU167
		168	PRO168
		169	LYS169
		170	ASP170
		171	ALA171
		172	PHE172
		173	VAL173
		174	SER174
		234	TYR234
		235	GLU235
		302	PHE302
		307	GLU307
		308	VAL308
		309	GLY309
		311	TRP311
		315	LEU315
StSOT03	22	80	THR80	EST	2
		81	ILE81	FMN	9
		82	PRO82	ADP	4
		83	LYS83	MG	5
		84	SER84	CTP	1
		85	GLY85	CA	1
		86	THR86
		116	HIS116
		169	CYS169
		170	ARG170
		171	ASN171
		172	PRO172
		174	ASP174
		175	THR175
		176	PHE176
		178	SER178
		179	ILE179
		203	TYR203
		208	THR208
		213	TYR213
		214	TRP214
		217	MET217
		234	TYR234
		323	MET323
		327	LEU327
StSOT04	10	74	PRO74	GTP	1
		75	LYS75	EST	2
		78	CYS78	MG	3
		107	HIS107	CTP	1
		135	HIS135	AMP	1
		205	MET205	CA	1
		300	TYR300	ZN	1
StSOT05	10	80	SER80	EST	2
		81	TYR81	ADP	3
		82	PRO82	MG	2
		83	LYS83	CTP	1
		84	SER84	CA	1
		85	GLY85	ZN	1
		86	THR86
		87	THR87
		88	TRP88
		115	HIS115
		120	GLN120
		142	HIS142
		161	ARG161
		169	SER169
		227	TYR227
		231	LYS231
		268	PHE268
		295	PHE295
		296	PHE296
		297	ARG297
		299	GLY299
StSOT06	19	76	LYS76	EST	2
		77	THR77	FMN	12
		78	GLY78	MG	1
		162	ARG162	ADP	1
		163	ASN163	CTP	1
		164	PRO164	CA	1
		165	LYS165	ZN	1
		166	ASP166
		167	THR167
		168	LEU168
		169	VAL169
		170	SER170
		228	TYR228
		229	GLU229
		293	ILE293
		294	VAL294
		309	ILE309
StSOT07	3	57	GLU57	EST	2
		62	PHE62	CA	1
StSOT08	3	57	GLU	EST	2
				CA	1
StSOT09	22	60	PRO60	FMN	4
		61	LYS61	MG	9
		62	THR62	AMP	1
		63	GLY63	ZN	1
		64	THR64	EST	2
		89	HIS89	ADP	3
		124	HIS124	CTP	1
		146	ARG146	CA	1
		154	SER154
		213	TYR213
		275	PHE275
StSOT10	22	71	THR71	EST	2
		72	PRO72	FMN	7
		73	PRO73	ADP	5
		74	LYS74	MG	5
		75	SER75	CTP	1
		76	GLY76	CA	1
		77	THR77	ZN	1
		78	THR78
		108	HIS108
		139	HIS139
		160	CYS160
		161	ARG161
		162	ASN162
		163	PRO163
		165	ASP165
		166	THR166
		167	PHE167
		170	MET170
		194	PHE194
		199	SER199
		204	PHE204
		205	TRP205
		208	ILE208
		227	TYR227
		291	PHE291
		316	ILE316
		320	PHE320
StSOT11	21	77	THR77	EST	2
		78	PRO78	FMN	9
		79	LYS79	ADP	3
		80	SER80	MG	4
		81	GLY81	CTP	1
		82	THR82	CA	1
		113	HIS113	ZN	1
		165	CYS165
		166	ARG166
		167	ASN167
		168	PRO168
		170	ASP170
		171	THR171
		172	PHE172
		174	SER174
		199	PHE199
		204	SER204
		209	PHE209
		210	TRP210
		213	VAL213
		232	TYR232
		325	PHE325
StSOT12	23	77	THR77	EST	2
		78	PRO78	FMN	6
		79	LYS79	ADP	5
		80	SER80	MG	7
		81	GLY81	CTP	1
		82	THR82	AMP	1
		83	THR83	CA	1
		144	HIS144
		166	ARG166
		232	TYR232
		296	PHE296
StSOT13	23	72	PRO72	EST	2
		73	PRO73	FMN	8
		74	LYS74	ADP	5
		75	SER75	MG	5
		76	GLY76	CTP	1
		77	THR77	CA	1
		108	HIS108	ZN	1
		139	HIS139
		160	CYS160
		161	ARG161
		162	ASN162
		163	PRO163
		165	ASP165
		166	THR166
		167	PHE167
		170	MET170
		194	PHE194
		199	SER199
		204	PHE204
		205	TRP205
		208	ILE208
		227	TYR227
		291	PHE291
StSOT14	23	71	THR71	EST	2
		72	PRO72	FMN	8
		73	LYS73	ADP	5
		74	SER74	MG	6
		75	GLY75	CTP	1
		76	THR76	CA	1
		107	HIS107
		159	CYS159
		160	ARG160
		161	ASN161
		162	PRO162
		164	ASP164
		165	THR165
		166	PHE166
		169	MET169
		193	PHE193
		198	SER198
		203	PHE203
		204	TRP204
		207	VAL207
		226	TYR226
		290	PHE290
		315	ILE315
		319	PHE319
StSOT15	21	72	PRO72	EST	2
		73	PRO73	FMN	9
		74	LYS74	ADP	3
		75	SER75	MG	4
		76	GLY76	CTP	1
		77	THR77	CA	1
		108	HIS108	ZN	1
		160	CYS160
		161	ARG161
		162	ASN162
		163	PRO163
		165	ASP165
		166	THR166
		167	PHE167
		170	MET170
		194	PHE194
		199	SER199
		204	PHE204
		205	TRP205
		208	VAL208
		227	TYR227
		316	ILE316
		320	PHE320
StSOT16	20	75	LYS75	EST	2
		76	SER76	FMN	11
		77	GLY77	ADP	3
		162	ARG162	MG	2
		163	ASN163	AMP	1
		164	PRO164	CA	1
		165	ARG165
		166	ASP166
		167	THR167
		168	PHE168
		170	SER170
		229	TYR229
		230	GLU230
		298	LYS298
		299	VAL299
		314	LEU314
		318	ILE318
StSOT17	3	18	HIS18	EST	2
		49	HIS49	CA	1
		196	GLU196
		201	PHE201
StSOT18	15	20	ILE20	EST	2
		21	LYS21	ADP	4
		24	SER24	MG	7
		52	HIS52	CA	1
		84	HIS84	ZN	1
		233	PHE233
StSOT19	16	18	SER18	EST	2
		19	SER19	ADP	4
		20	ILE20	MG	7
		21	LYS21	CA	1
		22	THR22	ZN	1
		23	GLY23	ATP	1
		24	SER24
		25	THR25
		26	TRP26
		52	HIS52
		84	HIS84
		107	ARG107
		115	SER115
		172	TYR172
		176	LYS176
		209	MET209
		232	TYR232
		233	PHE233
		234	ARG234
		236	GLY236
StSOT20	3	66	ARG66	CA	3
StSOT21	21	94	LYS94	EST	2
		95	SER95	MG	3
		96	GLY96	FMN	12
		97	THR97	ADP	3
		181	ARG181	CA	1
		182	ASN182
		183	PRO183
		184	ILE184
		185	TYR185
		186	GLY186
		187	TYR187
		188	PHE188
		189	TYR189
		190	PHE190
		191	ASP191
		249	TYR249
		250	GLU250
		320	GLU320
		321	ILE321
		322	GLY322
		323	ARG323
		324	ILE324
		326	PHE326
StSOT22	24	72	THR72	COA	2
		73	SER73	EST	2
		74	PRO74	MG	4
		75	LYS75	ADP	11
		76	SER76	ADX	3
		77	GLY77	CA	1
		78	THR78	ATP	1
		79	VAL79
		80	TRP80
		140	HIS140
		162	ARG162
		174	PHE174
		203	TYR203
StSOT23	3	52	LYS52	EST	2
		53	THR53	CA	1
		87	ILE87
		114	HIS114
StSOT24	20	67	MET67	EST	2
		68	LYS68	FMN	7
		69	THR69	ADP	4
		70	GLY70	MG	4
		71	SER71	CTP	1
		99	HIS99	CA	1
		154	ARG154	ZN	1
		155	ASN155
		156	PRO156
		157	LYS157
		158	ASP158
		159	THR159
		160	LEU160
		162	SER162
		220	TYR220
		221	GLU221
		280	TYR280
		285	ILE285
		286	ILE286
		301	LEU301
StSOT25	3	19	HIS19	EST	2
		47	HIS47	CA	1
		202	ILE202
		203	LYS203
		209	PHE209
StSOT26	23	71	THR71	EST	2
		72	PRO72	FMN	8
		73	LYS73	ADP	5
		74	SER74	MG	6
		75	GLY75	CTP	1
		76	THR76	CA	1
		107	HIS107
		159	CYS159
		160	ARG160
		161	ASN161
		162	PRO162
		164	ASP164
		165	THR165
		166	PHE166
		169	MET169
		193	PHE193
		198	SER198
		203	PHE203
		204	TRP204
		207	VAL207
		226	TYR226
		290	PHE290
		315	ILE315
		319	PHE319
StSOT27	3	117	GLU117	EST	2
		122	PHE122	CA	1
StSOT28	3	61	GLU61	EST	2
		66	PHE66	CA	1
StSOT29	3	65	VAL65	EST	2
		70	PHE70	CA	1
